# Supplementary material for: Expression of Stem Cell Markers in High-LET Space Radiation-Induced Intestinal Tumors in Apc1638N/+ Mouse Intestine
Source: Cancers (Basel). 2023 Aug 24;15(17):4240. doi: 10.3390/cancers15174240 (PMC10486545; doi:10.3390/cancers15174240)
Supplement: Supplementary file 1 [file cancers-15-04240-s001.zip]

Archive with 1 entries (1 files):
- cancers-2543176-supplementary.pdf
